# Supplementary material for: Amphipathic Cell-Penetrating Peptide-Aided Delivery of Cas9 RNP for In Vitro Gene Editing and Correction
Source: Pharmaceutics. 2023 Oct 20;15(10):2500. doi: 10.3390/pharmaceutics15102500 (PMC10609989; doi:10.3390/pharmaceutics15102500)
Supplement: Supplementary file 1 [file pharmaceutics-15-02500-s001.zip]

Archive with 1 entries (1 files):
- pharmaceutics-2641203-supplementary.pdf
